# Supplementary material for: Bilosomal Encapsulation of Binuclear Phosphino Ru(II)–Cu(II) Compounds Enhances Their Selectivity and Activity toward Lung and Prostate Cancers
Source: J Med Chem. 2025 Jul 9;68(14):14442–64. doi: 10.1021/acs.jmedchem.5c00486 (PMC12305496; doi:10.1021/acs.jmedchem.5c00486)
Supplement: Supplementary file 1 [file jm5c00486_si_001.csv]

		24h
Compound_ID	SMILES	IC50 A549 (uM)	IC50 MCF7 (uM)	IC50 DU145 (uM)	IC50 PANC-1 (uM)	IC50 HEK293T (uM)	IC50 HaCaT (uM)
RuPCpCu	Cc1ccc(C(C)C)cc1.Cl[Ru]Cl.O=C1O[Cu]8(OC7C1=C[N](C2CC2)c6cc(N5CCN(CP(c3ccccc3)c4ccccc4)CC5)c(F)cc67)[n]%11cccc%10ccc9ccc[n]8c9c%10%11	44.4±0.78	25.0±0.91	31.0±1.05	25.9±0.01	644±13.1	935±9.30
RuPLmCu	Cc1ccc(C(C)C)cc1.Cl[Ru]Cl.CC[N]6C=C1C(=O)O[Cu]7(OC1c5cc(F)c(N4CCN(CP(c2ccccc2)c3ccccc3)C(C)C4)c(F)c56)[n]%10cccc9ccc8ccc[n]7c8c9%10	42.6±0.68	26.7±2.82	18.9 ±1.21	28.3±0.71	634±9.10	936±10.1
RuPNrCu	Cc1ccc(C(C)C)cc1.Cl[Ru]Cl.CC[N]6C=C1C(=O)O[Cu]7(OC1c5cc(F)c(N4CCN(CP(c2ccccc2)c3ccccc3)CC4)cc56)[n]%10cccc9ccc8ccc[n]7c8c9%10	48.1±0.06	24.7±1.95	14.5 ±1.04	29.5±0.81	677±12.7	>1000
RuPSfCu	Cc1ccc(C(C)C)cc1.Cl[Ru]Cl.CC9CN(c1c(F)c(N)c4c(c1F)[N](C2CC2)C=C3C(=O)O[Cu]5(OC34)[n]8cccc7ccc6ccc[n]5c6c78)CC(C)N9CP(c%10ccccc%10)c%11ccccc%11	41.1±0.70	17.7±0.93	16.0±0.05	27.2±0.86	546±11.2	>1000
		24h + 48h
RuPCpCu	Cc1ccc(C(C)C)cc1.Cl[Ru]Cl.O=C1O[Cu]8(OC7C1=C[N](C2CC2)c6cc(N5CCN(CP(c3ccccc3)c4ccccc4)CC5)c(F)cc67)[n]%11cccc%10ccc9ccc[n]8c9c%10%11	12.6±0.83	>1000	15.0±0.44	21.7±1.02	796±8.90	834±11.9
RuPLmCu	Cc1ccc(C(C)C)cc1.Cl[Ru]Cl.CC[N]6C=C1C(=O)O[Cu]7(OC1c5cc(F)c(N4CCN(CP(c2ccccc2)c3ccccc3)C(C)C4)c(F)c56)[n]%10cccc9ccc8ccc[n]7c8c9%10	24.3±0.91	>1000	12.7±0.92	22.7±1.03	782±14.2	833±12.2
RuPNrCu	Cc1ccc(C(C)C)cc1.Cl[Ru]Cl.CC[N]6C=C1C(=O)O[Cu]7(OC1c5cc(F)c(N4CCN(CP(c2ccccc2)c3ccccc3)CC4)cc56)[n]%10cccc9ccc8ccc[n]7c8c9%10	18.8±3.40	>1000	14.9±0.23	23.1±1.09	798±14.8	873±18.8
RuPSfCu	Cc1ccc(C(C)C)cc1.Cl[Ru]Cl.CC9CN(c1c(F)c(N)c4c(c1F)[N](C2CC2)C=C3C(=O)O[Cu]5(OC34)[n]8cccc7ccc6ccc[n]5c6c78)CC(C)N9CP(c%10ccccc%10)c%11ccccc%11	25.4±1.66	>1000	13.5±0.35	22.1±0.68	695±14.2	741±13.2
